# Supplementary material for: Consumer Acceptance of Cultured Meat in Romania Highlighting Sustainable Perspectives for Both Human and Pet Consumption
Source: Animals (Basel). 2025 Sep 30;15(19):2867. doi: 10.3390/ani15192867 (PMC12523586; doi:10.3390/ani15192867)
Supplement: Supplementary file 1 [file animals-15-02867-s001.zip]

Archive with 1 entries (1 files):
- animals-3882815-supplementary.pdf
